# Supplementary material for: Testing the Novel Weapons Hypothesis of the Argentine Ant Venom on Amphibians
Source: Toxins (Basel). 2023 Mar 23;15(4):235. doi: 10.3390/toxins15040235 (PMC10144969; doi:10.3390/toxins15040235)
Supplement: Supplementary file 1 [file toxins-15-00235-s001.zip]

Archive with 1 entries (1 files):
- toxins-2244667-supplementary.xlsx
