# Supplementary material for: Testing the Novel Weapons Hypothesis of the Argentine Ant Venom on Amphibians
Source: Toxins (Basel). 2023 Mar 23;15(4):235. doi: 10.3390/toxins15040235 (PMC10144969; doi:10.3390/toxins15040235)
Supplement: Supplementary file 1 [file toxins-15-00235-s001.zip › toxins-2244667-supplementary.xlsx]

## Sheet: GlobalMonitoring
Species	Test	ID	Date	N° ants	Weight	Weight7days	Weight14days	Control	Dose	Before Experiment	After experiment 10min	60min	24hrs	7 days	14 days	Tracking Survival	Died
Odontophrinus americanus	Global	O34	2018-09-21	258	0.86	0.9	0.76	no	300	0	1	1	0	0	0	yes	0
Odontophrinus americanus	Palpebral reflex	O34	2018-09-21	258	0.86			no	300	0	0	0	0	0	0		0
Odontophrinus americanus	Pupillary reflex	O34	2018-09-21	258	0.86			no	300	0	1	0	0	0	0		0
Odontophrinus americanus	Motor response	O34	2018-09-21	258	0.86			no	300	0	1	1	1	0	0		0
Odontophrinus americanus	Flexor reflex	O34	2018-09-21	258	0.86			no	300	0	1	0	0	0	0		0
Odontophrinus americanus	Superficial nociceptive response	O34	2018-09-21	258	0.86			no	300	0	1	0	0	0	0		0
Odontophrinus americanus	Global	O36	2018-09-21	0	0.87	0.84	0.81	yes	0	0	0	0	0	0	0	yes	0
Odontophrinus americanus	Palpebral reflex	O36	2018-09-21	0	0.87			yes	0	0	0	0	0	0	0		0
Odontophrinus americanus	Pupillary reflex	O36	2018-09-21	0	0.87			yes	0	0	0	0	0	0	0		0
Odontophrinus americanus	Motor response	O36	2018-09-21	0	0.87			yes	0	0	0	0	0	0	0		0
Odontophrinus americanus	Flexor reflex	O36	2018-09-21	0	0.87			yes	0	0	0	0	0	0	0		0
Odontophrinus americanus	Superficial nociceptive response	O36	2018-09-21	0	0.87			yes	0	0	0	0	0	0	0		0
Odontophrinus americanus	Global	O40	2018-09-21	104	1.04			no	100	0	1	0	0	NA	NA	no	0
Odontophrinus americanus	Palpebral reflex	O40	2018-09-21	104	1.04			no	100	0	0	0	0	_	_		0
Odontophrinus americanus	Pupillary reflex	O40	2018-09-21	104	1.04			no	100	0	0	0	0	_	_		0
Odontophrinus americanus	Motor response	O40	2018-09-21	104	1.04			no	100	0	0	0	0	_	_		0
Odontophrinus americanus	Flexor reflex	O40	2018-09-21	104	1.04			no	100	0	0	0	0	_	_		0
Odontophrinus americanus	Superficial nociceptive response	O40	2018-09-21	104	1.04			no	100	0	1	0	0	_	_		0
Odontophrinus americanus	Global	O39	2018-09-28	287	0.82	0.83	0.84	no	350	0	1	1	0	1	0	yes	0
Odontophrinus americanus	Palpebral reflex	O39	2018-09-28	287	0.82			no	350	0	0	1	0	0	0		0
Odontophrinus americanus	Pupillary reflex	O39	2018-09-28	287	0.82			no	350	0	1	1	0	1	0		0
Odontophrinus americanus	Motor response	O39	2018-09-28	287	0.82			no	350	0	1	1	0	0	0		0
Odontophrinus americanus	Flexor reflex	O39	2018-09-28	287	0.82			no	350	0	1	1	0	0	0		0
Odontophrinus americanus	Superficial nociceptive response	O39	2018-09-28	287	0.82			no	350	0	1	1	0	0	0		0
Odontophrinus americanus	Global	O33	2018-09-28	137	0.91			no	150	0	1	1	0	NA	NA	no	0
Odontophrinus americanus	Palpebral reflex	O33	2018-09-28	137	0.91			no	150	0	0	0	0	_	_		0
Odontophrinus americanus	Pupillary reflex	O33	2018-09-28	137	0.91			no	150	0	0	1	0	_	_		0
Odontophrinus americanus	Motor response	O33	2018-09-28	137	0.91			no	150	0	1	0	0	_	_		0
Odontophrinus americanus	Flexor reflex	O33	2018-09-28	137	0.91			no	150	0	1	0	0	_	_		0
Odontophrinus americanus	Superficial nociceptive response	O33	2018-09-28	137	0.91			no	150	0	1	0	0	_	_		0
Odontophrinus americanus	Global	O29	2018-09-28	0	0.84	0.77	0.81	yes	0	0	0	0	0	0	0	yes	0
Odontophrinus americanus	Palpebral reflex	O29	2018-09-28	0	0.84			yes	0	0	0	0	0	0	0		0
Odontophrinus americanus	Pupillary reflex	O29	2018-09-28	0	0.84			yes	0	0	0	0	0	0	0		0
Odontophrinus americanus	Motor response	O29	2018-09-28	0	0.84			yes	0	0	0	0	0	0	0		0
Odontophrinus americanus	Flexor reflex	O29	2018-09-28	0	0.84			yes	0	0	0	0	0	0	0		0
Odontophrinus americanus	Superficial nociceptive response	O29	2018-09-28	0	0.84			yes	0	0	0	0	0	0	0		0
Odontophrinus americanus	Global	O35	2018-09-28	230	0.92	0.96	1.03	no	250	0	1	1	1	0	0	yes	0
Odontophrinus americanus	Palpebral reflex	O35	2018-09-28	230	0.92			no	250	0	1	0	0	0	0		0
Odontophrinus americanus	Pupillary reflex	O35	2018-09-28	230	0.92			no	250	0	0	0	0	0	0		0
Odontophrinus americanus	Motor response	O35	2018-09-28	230	0.92			no	250	0	1	1	1	0	0		0
Odontophrinus americanus	Flexor reflex	O35	2018-09-28	230	0.92			no	250	0	1	0	0	0	0		0
Odontophrinus americanus	Superficial nociceptive response	O35	2018-09-28	230	0.92			no	250	0	1	0	0	0	0		0
Odontophrinus americanus	Global	O32	2018-09-28	130	0.65			no	200	0	1	0	0	NA	NA	no	0
Odontophrinus americanus	Palpebral reflex	O32	2018-09-28	130	0.65			no	200	0	0	0	0	_	_		0
Odontophrinus americanus	Pupillary reflex	O32	2018-09-28	130	0.65			no	200	0	0	0	0	_	_		0
Odontophrinus americanus	Motor response	O32	2018-09-28	130	0.65			no	200	0	1	0	0	_	_		0
Odontophrinus americanus	Flexor reflex	O32	2018-09-28	130	0.65			no	200	0	1	0	0	_	_		0
Odontophrinus americanus	Superficial nociceptive response	O32	2018-09-28	130	0.65			no	200	0	1	0	0	_	_		0
Odontophrinus americanus	Global	O37	2018-10-05	364	0.91	0.83	0.83	no	400	0	1	1	0	0	0	yes	0
Odontophrinus americanus	Palpebral reflex	O37	2018-10-05	364	0.91			no	400	0	0	1	0	0	0		0
Odontophrinus americanus	Pupillary reflex	O37	2018-10-05	364	0.91			no	400	0	0	1	0	0	0		0
Odontophrinus americanus	Motor response	O37	2018-10-05	364	0.91			no	400	0	1	1	0	0	0		0
Odontophrinus americanus	Flexor reflex	O37	2018-10-05	364	0.91			no	400	0	1	1	0	0	0		0
Odontophrinus americanus	Superficial nociceptive response	O37	2018-10-05	364	0.91			no	400	0	1	1	0	0	0		0
Odontophrinus americanus	Global	O38	2018-10-05	0	1.28	1.22	1.24	yes	0	0	0	0	0	0	0	yes	0
Odontophrinus americanus	Palpebral reflex	O38	2018-10-05	0	1.28			yes	0	0	0	0	0	0	0		0
Odontophrinus americanus	Pupillary reflex	O38	2018-10-05	0	1.28			yes	0	0	0	0	0	0	0		0
Odontophrinus americanus	Motor response	O38	2018-10-05	0	1.28			yes	0	0	0	0	0	0	0		0
Odontophrinus americanus	Flexor reflex	O38	2018-10-05	0	1.28			yes	0	0	0	0	0	0	0		0
Odontophrinus americanus	Superficial nociceptive response	O38	2018-10-05	0	1.28			yes	0	0	0	0	0	0	0		0
Odontophrinus americanus	Global	O41	2018-10-05	100	0.8			no	125	0	1	0	0	NA	NA	no	0
Odontophrinus americanus	Palpebral reflex	O41	2018-10-05	100	0.8			no	125	0	0	0	0	_	_		0
Odontophrinus americanus	Pupillary reflex	O41	2018-10-05	100	0.8			no	125	0	0	0	0	_	_		0
Odontophrinus americanus	Motor response	O41	2018-10-05	100	0.8			no	125	0	1	0	0	_	_		0
Odontophrinus americanus	Flexor reflex	O41	2018-10-05	100	0.8			no	125	0	1	0	0	_	_		0
Odontophrinus americanus	Superficial nociceptive response	O41	2018-10-05	100	0.8			no	125	0	0	0	0	_	_		0
Odontophrinus americanus	Global	O46	2018-10-15	35	0.7			no	50	0	0	0	0	NA	NA	no	0
Odontophrinus americanus	Palpebral reflex	O46	2018-10-15	35	0.7			no	50	0	0	0	0	_	_		0
Odontophrinus americanus	Pupillary reflex	O46	2018-10-15	35	0.7			no	50	0	0	0	0	_	_		0
Odontophrinus americanus	Motor response	O46	2018-10-15	35	0.7			no	50	0	0	0	0	_	_		0
Odontophrinus americanus	Flexor reflex	O46	2018-10-15	35	0.7			no	50	0	0	0	0	_	_		0
Odontophrinus americanus	Superficial nociceptive response	O46	2018-10-15	35	0.7			no	50	0	0	0	0	_	_		0
Odontophrinus americanus	Global	O59	2018-10-15	107	0.93			no	115	0	1	0	0	NA	NA	no	0
Odontophrinus americanus	Palpebral reflex	O59	2018-10-15	107	0.93			no	115	0	0	0	0	_	_		0
Odontophrinus americanus	Pupillary reflex	O59	2018-10-15	107	0.93			no	115	0	0	0	0	_	_		0
Odontophrinus americanus	Motor response	O59	2018-10-15	107	0.93			no	115	0	1	0	0	_	_		0
Odontophrinus americanus	Flexor reflex	O59	2018-10-15	107	0.93			no	115	0	1	0	0	_	_		0
Odontophrinus americanus	Superficial nociceptive response	O59	2018-10-15	107	0.93			no	115	0	0	0	0	_	_		0
Odontophrinus americanus	Global	O42	2018-10-15	64	0.8			no	80	0	0	0	0	NA	NA	no	0
Odontophrinus americanus	Palpebral reflex	O42	2018-10-15	64	0.8			no	80	0	0	0	0	_	_		0
Odontophrinus americanus	Pupillary reflex	O42	2018-10-15	64	0.8			no	80	0	0	0	0	_	_		0
Odontophrinus americanus	Motor response	O42	2018-10-15	64	0.8			no	80	0	0	0	0	_	_		0
Odontophrinus americanus	Flexor reflex	O42	2018-10-15	64	0.8			no	80	0	0	0	0	_	_		0
Odontophrinus americanus	Superficial nociceptive response	O42	2018-10-15	64	0.8			no	80	0	0	0	0	_	_		0
Odontophrinus americanus	Global	O56	2018-10-15	0	0.87	_	1.32	yes	0	0	0	0	0	0	0	yes	0
Odontophrinus americanus	Palpebral reflex	O56	2018-10-15	0	0.87			yes	0	0	0	0	0	0	0		0
Odontophrinus americanus	Pupillary reflex	O56	2018-10-15	0	0.87			yes	0	0	0	0	0	0	0		0
Odontophrinus americanus	Motor response	O56	2018-10-15	0	0.87			yes	0	0	0	0	0	0	0		0
Odontophrinus americanus	Flexor reflex	O56	2018-10-15	0	0.87			yes	0	0	0	0	0	0	0		0
Odontophrinus americanus	Superficial nociceptive response	O56	2018-10-15	0	0.87			yes	0	0	0	0	0	0	0		0
Odontophrinus americanus	Global	O47	2018-10-15	180	1.24	_	1.04	no	145	0	1	0	0	0	0	yes	0
Odontophrinus americanus	Palpebral reflex	O47	2018-10-15	180	1.24			no	145	0	1	0	0	0	0		0
Odontophrinus americanus	Pupillary reflex	O47	2018-10-15	180	1.24			no	145	0	1	0	0	0	0		0
Odontophrinus americanus	Motor response	O47	2018-10-15	180	1.24			no	145	0	1	0	0	0	0		0
Odontophrinus americanus	Flexor reflex	O47	2018-10-15	180	1.24			no	145	0	1	0	0	0	0		0
Odontophrinus americanus	Superficial nociceptive response	O47	2018-10-15	180	1.24			no	145	0	1	0	0	0	0		0
Odontophrinus americanus	Global	O57	2018-10-19	126	1.17			no	107.5	0	0	0	0	NA	NA	no	0
Odontophrinus americanus	Palpebral reflex	O57	2018-10-19	126	1.17			no	107.5	0	0	0	0	_	_		0
Odontophrinus americanus	Pupillary reflex	O57	2018-10-19	126	1.17			no	107.5	0	0	0	0	_	_		0
Odontophrinus americanus	Motor response	O57	2018-10-19	126	1.17			no	107.5	0	0	0	0	_	_		0
Odontophrinus americanus	Flexor reflex	O57	2018-10-19	126	1.17			no	107.5	0	0	0	0	_	_		0
Odontophrinus americanus	Superficial nociceptive response	O57	2018-10-19	126	1.17			no	107.5	0	0	0	0	_	_		0
Odontophrinus americanus	Global	O48	2018-10-19	0	0.61	0.67	0.73	yes	0	0	0	0	0	0	0	yes	0
Odontophrinus americanus	Palpebral reflex	O48	2018-10-19	0	0.61			yes	0	0	0	0	0	0	0		0
Odontophrinus americanus	Pupillary reflex	O48	2018-10-19	0	0.61			yes	0	0	0	0	0	0	0		0
Odontophrinus americanus	Motor response	O48	2018-10-19	0	0.61			yes	0	0	0	0	0	0	0		0
Odontophrinus americanus	Flexor reflex	O48	2018-10-19	0	0.61			yes	0	0	0	0	0	0	0		0
Odontophrinus americanus	Superficial nociceptive response	O48	2018-10-19	0	0.61			yes	0	0	0	0	0	0	0		0
Odontophrinus americanus	Global	O58	2018-10-19	109	0.98			no	111	0	0	0	0	NA	NA	no	0
Odontophrinus americanus	Palpebral reflex	O58	2018-10-19	109	0.98			no	111	0	0	0	0	_	_		0
Odontophrinus americanus	Pupillary reflex	O58	2018-10-19	109	0.98			no	111	0	0	0	0	_	_		0
Odontophrinus americanus	Motor response	O58	2018-10-19	109	0.98			no	111	0	0	0	0	_	_		0
Odontophrinus americanus	Flexor reflex	O58	2018-10-19	109	0.98			no	111	0	0	0	0	_	_		0
Odontophrinus americanus	Superficial nociceptive response	O58	2018-10-19	109	0.98			no	111	0	0	0	0	_	_		0
Odontophrinus americanus	Global	O49	2018-10-19	61	0.68			no	90	0	0	0	0	NA	NA	no	0
Odontophrinus americanus	Palpebral reflex	O49	2018-10-19	61	0.68			no	90	0	_	0	0	_	_		0
Odontophrinus americanus	Pupillary reflex	O49	2018-10-19	61	0.68			no	90	0	_	0	0	_	_		0
Odontophrinus americanus	Motor response	O49	2018-10-19	61	0.68			no	90	0	_	0	0	_	_		0
Odontophrinus americanus	Flexor reflex	O49	2018-10-19	61	0.68			no	90	0	_	0	0	_	_		0
Odontophrinus americanus	Superficial nociceptive response	O49	2018-10-19	61	0.68			no	90	0	_	0	0	_	_		0
Boana pulchella	Global	B15	2017-11-16	46	0.46			no	100	0	0	0	0	NA	NA	no	0
Boana pulchella	Palpebral reflex	B15	2017-11-16	46	0.46			no	100	0	_	_	_	_	_		0
Boana pulchella	Pupillary reflex	B15	2017-11-16	46	0.46			no	100	0	0	_	0	_	_		0
Boana pulchella	Motor response	B15	2017-11-16	46	0.46			no	100	0	0	_	0	_	_		0
Boana pulchella	Flexor reflex	B15	2017-11-16	46	0.46			no	100	0	0	_	0	_	_		0
Boana pulchella	Superficial nociceptive response	B15	2017-11-16	46	0.46			no	100	0	0	_	0	_	_		0
Boana pulchella	Global	B17	2017-11-16	217	0.53			no	400	0	1	1	1	NA	NA	no	0
Boana pulchella	Palpebral reflex	B17	2017-11-16	217	0.53			no	400	0	_	_	_	_	_		0
Boana pulchella	Pupillary reflex	B17	2017-11-16	217	0.53			no	400	0	0	0	0	_	_		0
Boana pulchella	Motor response	B17	2017-11-16	217	0.53			no	400	0	1	1	0	_	_		0
Boana pulchella	Flexor reflex	B17	2017-11-16	217	0.53			no	400	0	1	1	1	_	_		0
Boana pulchella	Superficial nociceptive response	B17	2017-11-16	217	0.53			no	400	0	1	1	1	_	_		0
Boana pulchella	Global	B14	2017-11-16	110	0.44	0.37	0.49	no	250	0	1	1	0	0	0	yes	0
Boana pulchella	Palpebral reflex	B14	2017-11-16	110	0.44			no	250	0	_	_	0	0	0		0
Boana pulchella	Pupillary reflex	B14	2017-11-16	110	0.44			no	250	0	0	0	0	0	0		0
Boana pulchella	Motor response	B14	2017-11-16	110	0.44			no	250	0	1	0	0	0	0		0
Boana pulchella	Flexor reflex	B14	2017-11-16	110	0.44			no	250	0	1	1	0	0	0		0
Boana pulchella	Superficial nociceptive response	B14	2017-11-16	110	0.44			no	250	0	1	1	0	0	0		0
Boana pulchella	Global	B6	2017-11-17	65	0.43			no	150	0	0	0	0	NA	NA	no	0
Boana pulchella	Palpebral reflex	B6	2017-11-17	65	0.43			no	150	0	_	_	_	_	_		0
Boana pulchella	Pupillary reflex	B6	2017-11-17	65	0.43			no	150	0	0	0	0	_	_		0
Boana pulchella	Motor response	B6	2017-11-17	65	0.43			no	150	0	0	0	0	_	_		0
Boana pulchella	Flexor reflex	B6	2017-11-17	65	0.43			no	150	0	0	0	0	_	_		0
Boana pulchella	Superficial nociceptive response	B6	2017-11-17	65	0.43			no	150	0	0	0	0	_	_		0
Boana pulchella	Global	B9	2017-11-17	0	0.38			yes	0	0	0	0	0	NA	NA	no	0
Boana pulchella	Palpebral reflex	B9	2017-11-17	0	0.38			yes	0	0	0	0	_	_	_		0
Boana pulchella	Pupillary reflex	B9	2017-11-17	0	0.38			yes	0	0	0	0	_	_	_		0
Boana pulchella	Motor response	B9	2017-11-17	0	0.38			yes	0	0	0	0	_	_	_		0
Boana pulchella	Flexor reflex	B9	2017-11-17	0	0.38			yes	0	0	0	0	_	_	_		0
Boana pulchella	Superficial nociceptive response	B9	2017-11-17	0	0.38			yes	0	0	0	0	_	_	_		0
Boana pulchella	Global	B22	2017-11-17	0	0.49			yes	0	0	0	0	0	NA	NA	no	0
Boana pulchella	Palpebral reflex	B22	2017-11-17	0	0.49			yes	0	0	0	0	_	_	_		0
Boana pulchella	Pupillary reflex	B22	2017-11-17	0	0.49			yes	0	0	0	0	_	_	_		0
Boana pulchella	Motor response	B22	2017-11-17	0	0.49			yes	0	0	0	0	_	_	_		0
Boana pulchella	Flexor reflex	B22	2017-11-17	0	0.49			yes	0	0	0	0	_	_	_		0
Boana pulchella	Superficial nociceptive response	B22	2017-11-17	0	0.49			yes	0	0	0	0	_	_	_		0
Boana pulchella	Global	B13	2017-11-17	158	0.45			no	350	0	1	1	0	NA	NA	no	0
Boana pulchella	Palpebral reflex	B13	2017-11-17	158	0.45			no	350	0	0	0	_	_	_		0
Boana pulchella	Pupillary reflex	B13	2017-11-17	158	0.45			no	350	0	0	0	_	_	_		0
Boana pulchella	Motor response	B13	2017-11-17	158	0.45			no	350	0	1	1	_	_	_		0
Boana pulchella	Flexor reflex	B13	2017-11-17	158	0.45			no	350	0	1	1	_	_	_		0
Boana pulchella	Superficial nociceptive response	B13	2017-11-17	158	0.45			no	350	0	1	1	_	_	_		0
Boana pulchella	Global	B36	2017-11-17	98	0.49			no	200	0	1	0	0	NA	NA	no	0
Boana pulchella	Palpebral reflex	B36	2017-11-17	98	0.49			no	200	0	0	0	_	_	_		0
Boana pulchella	Pupillary reflex	B36	2017-11-17	98	0.49			no	200	0	0	0	_	_	_		0
Boana pulchella	Motor response	B36	2017-11-17	98	0.49			no	200	0	1	0	_	_	_		0
Boana pulchella	Flexor reflex	B36	2017-11-17	98	0.49			no	200	0	1	0	_	_	_		0
Boana pulchella	Superficial nociceptive response	B36	2017-11-17	98	0.49			no	200	0	1	0	_	_	_		0
Boana pulchella	Global	B18	2017-11-20	0	0.38	0.4	0.53	yes	0	0	0	0	0	0	0	yes	0
Boana pulchella	Palpebral reflex	B18	2017-11-20	0	0.38			yes	0	0	0	0	0	0	0		0
Boana pulchella	Pupillary reflex	B18	2017-11-20	0	0.38			yes	0	0	0	0	0	0	0		0
Boana pulchella	Motor response	B18	2017-11-20	0	0.38			yes	0	0	0	0	0	0	0		0
Boana pulchella	Flexor reflex	B18	2017-11-20	0	0.38			yes	0	0	0	0	0	0	0		0
Boana pulchella	Superficial nociceptive response	B18	2017-11-20	0	0.38			yes	0	0	0	0	0	0	0		0
Boana pulchella	Global	B24	2017-11-20	120	0.4	0	0	no	300	0	1	0	0	NA	NA	yes	Day4
Boana pulchella	Palpebral reflex	B24	2017-11-20	120	0.4			no	300	0	0	0	0	_	_		Day4
Boana pulchella	Pupillary reflex	B24	2017-11-20	120	0.4			no	300	0	0	0	0	_	_		Day4
Boana pulchella	Motor response	B24	2017-11-20	120	0.4			no	300	0	1	0	0	_	_		Day4
Boana pulchella	Flexor reflex	B24	2017-11-20	120	0.4			no	300	0	1	0	0	_	_		Day4
Boana pulchella	Superficial nociceptive response	B24	2017-11-20	120	0.4			no	300	0	1	0	0	_	_		Day4
Boana pulchella	Global	B25	2017-11-20	0	0.37	0.46	0.51	yes	0	0	0	0	0	0	0	yes	0
Boana pulchella	Palpebral reflex	B25	2017-11-20	0	0.37			yes	0	0	0	0	0	0	0		0
Boana pulchella	Pupillary reflex	B25	2017-11-20	0	0.37			yes	0	0	0	0	0	0	0		0
Boana pulchella	Motor response	B25	2017-11-20	0	0.37			yes	0	0	0	0	0	0	0		0
Boana pulchella	Flexor reflex	B25	2017-11-20	0	0.37			yes	0	0	0	0	0	0	0		0
Boana pulchella	Superficial nociceptive response	B25	2017-11-20	0	0.37			yes	0	0	0	0	0	0	0		0
Boana pulchella	Global	B28	2017-11-20	18	0.36			no	50	0	0	0	0	NA	NA	no	0
Boana pulchella	Palpebral reflex	B28	2017-11-20	18	0.36			no	50	0	0	0	0	_	_		0
Boana pulchella	Pupillary reflex	B28	2017-11-20	18	0.36			no	50	0	0	0	0	_	_		0
Boana pulchella	Motor response	B28	2017-11-20	18	0.36			no	50	0	0	0	0	_	_		0
Boana pulchella	Flexor reflex	B28	2017-11-20	18	0.36			no	50	0	0	0	0	_	_		0
Boana pulchella	Superficial nociceptive response	B28	2017-11-20	18	0.36			no	50	0	0	0	0	_	_		0
Boana pulchella	Global	B34	2017-11-21	120	0.32	0	0	no	375	0	1	1	NA	NA	NA	yes	Day1
Boana pulchella	Palpebral reflex	B34	2017-11-21	120	0.32			no	375	0	0	0	_	_	_		Day1
Boana pulchella	Pupillary reflex	B34	2017-11-21	120	0.32			no	375	0	0	0	_	_	_		Day1
Boana pulchella	Motor response	B34	2017-11-21	120	0.32			no	375	0	1	1	_	_	_		Day1
Boana pulchella	Flexor reflex	B34	2017-11-21	120	0.32			no	375	0	1	1	_	_	_		Day1
Boana pulchella	Superficial nociceptive response	B34	2017-11-21	120	0.32			no	375	0	1	1	_	_	_		Day1
Boana pulchella	Global	B27	2017-11-21	107	0.33	0	0	no	325	0	1	1	0	NA	NA	yes	Day3
Boana pulchella	Palpebral reflex	B27	2017-11-21	107	0.33			no	325	0	0	0	0	_	_		Day3
Boana pulchella	Pupillary reflex	B27	2017-11-21	107	0.33			no	325	0	0	0	0	_	_		Day3
Boana pulchella	Motor response	B27	2017-11-21	107	0.33			no	325	0	1	1	0	_	_		Day3
Boana pulchella	Flexor reflex	B27	2017-11-21	107	0.33			no	325	0	1	1	0	_	_		Day3
Boana pulchella	Superficial nociceptive response	B27	2017-11-21	107	0.33			no	325	0	1	1	0	_	_		Day3
Boana pulchella	Global	B5	2017-11-21	0	0.34	0.39	0.47	yes	0	0	0	0	0	0	0	yes	0
Boana pulchella	Palpebral reflex	B5	2017-11-21	0	0.34			yes	0	0	0	0	0	0	0		0
Boana pulchella	Pupillary reflex	B5	2017-11-21	0	0.34			yes	0	0	0	0	0	0	0		0
Boana pulchella	Motor response	B5	2017-11-21	0	0.34			yes	0	0	0	0	0	0	0		0
Boana pulchella	Flexor reflex	B5	2017-11-21	0	0.34			yes	0	0	0	0	0	0	0		0
Boana pulchella	Superficial nociceptive response	B5	2017-11-21	0	0.34			yes	0	0	0	0	0	0	0		0
Boana pulchella	Global	B7	2017-11-21	0	0.33	0.47	0.56	yes	0	0	0	0	0	0	0	yes	0
Boana pulchella	Palpebral reflex	B7	2017-11-21	0	0.33			yes	0	0	0	0	0	0	0		0
Boana pulchella	Pupillary reflex	B7	2017-11-21	0	0.33			yes	0	0	0	0	0	0	0		0
Boana pulchella	Motor response	B7	2017-11-21	0	0.33			yes	0	0	0	0	0	0	0		0
Boana pulchella	Flexor reflex	B7	2017-11-21	0	0.33			yes	0	0	0	0	0	0	0		0
Boana pulchella	Superficial nociceptive response	B7	2017-11-21	0	0.33			yes	0	0	0	0	0	0	0		0
Boana pulchella	Global	B23	2017-11-21	94	0.34	0	0	no	275	0	1	0	0	NA	NA	yes	Day5
Boana pulchella	Palpebral reflex	B23	2017-11-21	94	0.34			no	275	0	0	0	0	_	_		Day5
Boana pulchella	Pupillary reflex	B23	2017-11-21	94	0.34			no	275	0	0	0	0	_	_		Day5
Boana pulchella	Motor response	B23	2017-11-21	94	0.34			no	275	0	1	0	0	_	_		Day5
Boana pulchella	Flexor reflex	B23	2017-11-21	94	0.34			no	275	0	1	0	0	_	_		Day5
Boana pulchella	Superficial nociceptive response	B23	2017-11-21	94	0.34			no	275	0	1	0	0	_	_		Day5
Boana pulchella	Global	B10	2017-11-21	0	0.34	0.34	0.38	yes	0	0	0	0	0	0	0	yes	0
Boana pulchella	Palpebral reflex	B10	2017-11-21	0	0.34			yes	0	0	0	0	0	0	0		0
Boana pulchella	Pupillary reflex	B10	2017-11-21	0	0.34			yes	0	0	0	0	0	0	0		0
Boana pulchella	Motor response	B10	2017-11-21	0	0.34			yes	0	0	0	0	0	0	0		0
Boana pulchella	Flexor reflex	B10	2017-11-21	0	0.34			yes	0	0	0	0	0	0	0		0
Boana pulchella	Superficial nociceptive response	B10	2017-11-21	0	0.34			yes	0	0	0	0	0	0	0		0
Boana pulchella	Global	B21	2017-11-21	83	0.37			no	225	0	0	0	0	NA	NA	no	0
Boana pulchella	Palpebral reflex	B21	2017-11-21	83	0.37			no	225	0	0	0	0	_	_		0
Boana pulchella	Pupillary reflex	B21	2017-11-21	83	0.37			no	225	0	0	0	0	_	_		0
Boana pulchella	Motor response	B21	2017-11-21	83	0.37			no	225	0	0	0	0	_	_		0
Boana pulchella	Flexor reflex	B21	2017-11-21	83	0.37			no	225	0	0	0	0	_	_		0
Boana pulchella	Superficial nociceptive response	B21	2017-11-21	83	0.37			no	225	0	0	0	0	_	_		0
Boana pulchella	Global	B35	2017-11-21	70	0.4			no	175	0	0	0	0	NA	NA	no	0
Boana pulchella	Palpebral reflex	B35	2017-11-21	70	0.4			no	175	0	0	0	0	_	_		0
Boana pulchella	Pupillary reflex	B35	2017-11-21	70	0.4			no	175	0	0	0	0	_	_		0
Boana pulchella	Motor response	B35	2017-11-21	70	0.4			no	175	0	0	0	0	_	_		0
Boana pulchella	Flexor reflex	B35	2017-11-21	70	0.4			no	175	0	0	0	0	_	_		0
Boana pulchella	Superficial nociceptive response	B35	2017-11-21	70	0.4			no	175	0	0	0	0	_	_		0
Boana pulchella	Global	B11	2017-11-21	40	0.32			no	125	0	1	0	0	NA	NA	no	0
Boana pulchella	Palpebral reflex	B11	2017-11-21	40	0.32			no	125	0	0	0	0	_	_		0
Boana pulchella	Pupillary reflex	B11	2017-11-21	40	0.32			no	125	0	0	0	0	_	_		0
Boana pulchella	Motor response	B11	2017-11-21	40	0.32			no	125	0	0	0	0	_	_		0
Boana pulchella	Flexor reflex	B11	2017-11-21	40	0.32			no	125	0	0	0	0	_	_		0
Boana pulchella	Superficial nociceptive response	B11	2017-11-21	40	0.32			no	125	0	1	0	0	_	_		0
Boana pulchella	Global	B32	2017-11-23	139	0.66			no	215	0	1	0	0	NA	NA	no	0
Boana pulchella	Palpebral reflex	B32	2017-11-23	139	0.66			no	215	0	0	0	0	_	_		0
Boana pulchella	Pupillary reflex	B32	2017-11-23	139	0.66			no	215	0	0	0	0	_	_		0
Boana pulchella	Motor response	B32	2017-11-23	139	0.66			no	215	0	1	0	0	_	_		0
Boana pulchella	Flexor reflex	B32	2017-11-23	139	0.66			no	215	0	1	0	0	_	_		0
Boana pulchella	Superficial nociceptive response	B32	2017-11-23	139	0.66			no	215	0	0	0	0	_	_		0
Boana pulchella	Global	B33	2017-11-21	68	0.3			no	225	0	1	0	1	NA	NA	no	0
Boana pulchella	Palpebral reflex	B33	2017-11-21	68	0.3			no	225	0	0	0	0	_	_		0
Boana pulchella	Pupillary reflex	B33	2017-11-21	68	0.3			no	225	0	0	0	0	_	_		0
Boana pulchella	Motor response	B33	2017-11-21	68	0.3			no	225	0	1	0	1	_	_		0
Boana pulchella	Flexor reflex	B33	2017-11-21	68	0.3			no	225	0	0	0	1	_	_		0
Boana pulchella	Superficial nociceptive response	B33	2017-11-21	68	0.3			no	225	0	0	0	1	_	_		0
Boana pulchella	Global	B31	2017-11-23	58	0.27			no	215	0	1	0	0	NA	NA	no	0
Boana pulchella	Palpebral reflex	B31	2017-11-23	58	0.27			no	215	0	0	0	0	_	_		0
Boana pulchella	Pupillary reflex	B31	2017-11-23	58	0.27			no	215	0	0	0	0	_	_		0
Boana pulchella	Motor response	B31	2017-11-23	58	0.27			no	215	0	1	0	0	_	_		0
Boana pulchella	Flexor reflex	B31	2017-11-23	58	0.27			no	215	0	0	0	0	_	_		0
Boana pulchella	Superficial nociceptive response	B31	2017-11-23	58	0.27			no	215	0	1	0	0	_	_		0
Rhinella arenarum	Global	R4	2017-11-23	72	0.24	0.23	0.22	no	300	0	1	1	0	0	0	yes	0
Rhinella arenarum	Palpebral reflex	R4	2017-11-23	72	0.24			no	300	0	1	0	0	0	0		0
Rhinella arenarum	Pupillary reflex	R4	2017-11-23	72	0.24			no	300	0	1	0	0	0	0		0
Rhinella arenarum	Motor response	R4	2017-11-23	72	0.24			no	300	0	1	1	0	0	0		0
Rhinella arenarum	Flexor reflex	R4	2017-11-23	72	0.24			no	300	0	1	1	0	0	0		0
Rhinella arenarum	Superficial nociceptive response	R4	2017-11-23	72	0.24			no	300	0	0	0	0	0	0		0
Rhinella arenarum	Global	R11	2017-11-23	48	0.25	0.22	0.2	no	200	0	1	1	0	0	0	yes	0
Rhinella arenarum	Palpebral reflex	R11	2017-11-23	48	0.25			no	200	0	0	0	0	0	0		0
Rhinella arenarum	Pupillary reflex	R11	2017-11-23	48	0.25			no	200	0	0	0	0	0	0		0
Rhinella arenarum	Motor response	R11	2017-11-23	48	0.25			no	200	0	1	1	0	0	0		0
Rhinella arenarum	Flexor reflex	R11	2017-11-23	48	0.25			no	200	0	1	1	0	0	0		0
Rhinella arenarum	Superficial nociceptive response	R11	2017-11-23	48	0.25			no	200	0	0	0	0	0	0		0
Rhinella arenarum	Global	R7	2017-11-23	0	0.24	0.24	0.23	yes	0	0	0	0	0	0	0	yes	0
Rhinella arenarum	Palpebral reflex	R7	2017-11-23	0	0.24			yes	0	0	0	0	0	0	0		0
Rhinella arenarum	Pupillary reflex	R7	2017-11-23	0	0.24			yes	0	0	0	0	0	0	0		0
Rhinella arenarum	Motor response	R7	2017-11-23	0	0.24			yes	0	0	0	0	0	0	0		0
Rhinella arenarum	Flexor reflex	R7	2017-11-23	0	0.24			yes	0	0	0	0	0	0	0		0
Rhinella arenarum	Superficial nociceptive response	R7	2017-11-23	0	0.24			yes	0	0	0	0	0	0	0		0
Rhinella arenarum	Global	R12	2017-11-23	0	0.24	0.23	0.26	yes	0	0	0	0	0	0	0	yes	0
Rhinella arenarum	Palpebral reflex	R12	2017-11-23	0	0.24			yes	0	0	0	0	0	0	0		0
Rhinella arenarum	Pupillary reflex	R12	2017-11-23	0	0.24			yes	0	0	0	0	0	0	0		0
Rhinella arenarum	Motor response	R12	2017-11-23	0	0.24			yes	0	0	0	0	0	0	0		0
Rhinella arenarum	Flexor reflex	R12	2017-11-23	0	0.24			yes	0	0	0	0	0	0	0		0
Rhinella arenarum	Superficial nociceptive response	R12	2017-11-23	0	0.24			yes	0	0	0	0	0	0	0		0
Rhinella arenarum	Global	R14	2017-11-24	24	0.24			no	100	0	0	0	0	NA	NA	no	0
Rhinella arenarum	Palpebral reflex	R14	2017-11-24	24	0.24			no	100	0	0	0	0	_	_		0
Rhinella arenarum	Pupillary reflex	R14	2017-11-24	24	0.24			no	100	0	0	0	0	_	_		0
Rhinella arenarum	Motor response	R14	2017-11-24	24	0.24			no	100	0	0	0	0	_	_		0
Rhinella arenarum	Flexor reflex	R14	2017-11-24	24	0.24			no	100	0	0	0	0	_	_		0
Rhinella arenarum	Superficial nociceptive response	R14	2017-11-24	24	0.24			no	100	0	0	0	0	_	_		0
Rhinella arenarum	Global	R21	2017-11-24	0	0.21	0.25	0.21	yes	0	0	0	0	0	0	0	yes	0
Rhinella arenarum	Palpebral reflex	R21	2017-11-24	0	0.21			yes	0	0	0	0	0	0	0		0
Rhinella arenarum	Pupillary reflex	R21	2017-11-24	0	0.21			yes	0	0	0	0	0	0	0		0
Rhinella arenarum	Motor response	R21	2017-11-24	0	0.21			yes	0	0	0	0	0	0	0		0
Rhinella arenarum	Flexor reflex	R21	2017-11-24	0	0.21			yes	0	0	0	0	0	0	0		0
Rhinella arenarum	Superficial nociceptive response	R21	2017-11-24	0	0.21			yes	0	0	0	0	0	0	0		0
Rhinella arenarum	Global	R16	2017-11-24	77	0.22	0	0	no	350	0	1	1	NA	NA	NA	yes	Day1
Rhinella arenarum	Palpebral reflex	R16	2017-11-24	77	0.22			no	350	0	1	1	_	_	_		Day1
Rhinella arenarum	Pupillary reflex	R16	2017-11-24	77	0.22			no	350	0	0	1	_	_	_		Day1
Rhinella arenarum	Motor response	R16	2017-11-24	77	0.22			no	350	0	1	1	_	_	_		Day1
Rhinella arenarum	Flexor reflex	R16	2017-11-24	77	0.22			no	350	0	1	1	_	_	_		Day1
Rhinella arenarum	Superficial nociceptive response	R16	2017-11-24	77	0.22			no	350	0	0	0	_	_	_		Day1
Rhinella arenarum	Global	R25	2017-11-24	80	0.25	0	0	no	325	0	1	1	0	NA	NA	yes	Day2
Rhinella arenarum	Palpebral reflex	R25	2017-11-24	80	0.25			no	325	0	1	1	0	_	_		Day2
Rhinella arenarum	Pupillary reflex	R25	2017-11-24	80	0.25			no	325	0	1	1	0	_	_		Day2
Rhinella arenarum	Motor response	R25	2017-11-24	80	0.25			no	325	0	1	1	0	_	_		Day2
Rhinella arenarum	Flexor reflex	R25	2017-11-24	80	0.25			no	325	0	1	1	0	_	_		Day2
Rhinella arenarum	Superficial nociceptive response	R25	2017-11-24	80	0.25			no	325	0	1	1	0	_	_		Day2
Rhinella arenarum	Global	R27	2017-11-24	0	0.2	0.26	0.21	yes	0	0	0	0	0	0	0	yes	0
Rhinella arenarum	Palpebral reflex	R27	2017-11-24	0	0.2			yes	0	0	0	0	0	0	0		0
Rhinella arenarum	Pupillary reflex	R27	2017-11-24	0	0.2			yes	0	0	0	0	0	0	0		0
Rhinella arenarum	Motor response	R27	2017-11-24	0	0.2			yes	0	0	0	0	0	0	0		0
Rhinella arenarum	Flexor reflex	R27	2017-11-24	0	0.2			yes	0	0	0	0	0	0	0		0
Rhinella arenarum	Superficial nociceptive response	R27	2017-11-24	0	0.2			yes	0	0	0	0	0	0	0		0
Rhinella arenarum	Global	R31	2017-11-24	52	0.23			no	225	0	0	0	0	NA	NA	no	0
Rhinella arenarum	Palpebral reflex	R31	2017-11-24	52	0.23			no	225	0	0	0	0	_	_		0
Rhinella arenarum	Pupillary reflex	R31	2017-11-24	52	0.23			no	225	0	0	0	0	_	_		0
Rhinella arenarum	Motor response	R31	2017-11-24	52	0.23			no	225	0	0	0	0	_	_		0
Rhinella arenarum	Flexor reflex	R31	2017-11-24	52	0.23			no	225	0	0	0	0	_	_		0
Rhinella arenarum	Superficial nociceptive response	R31	2017-11-24	52	0.23			no	225	0	0	0	0	_	_		0
Rhinella arenarum	Global	R29	2017-11-24	58	0.23			no	250	0	0	0	0	NA	NA	no	0
Rhinella arenarum	Palpebral reflex	R29	2017-11-24	58	0.23			no	250	0	0	0	0	_	_		0
Rhinella arenarum	Pupillary reflex	R29	2017-11-24	58	0.23			no	250	0	0	0	0	_	_		0
Rhinella arenarum	Motor response	R29	2017-11-24	58	0.23			no	250	0	0	0	0	_	_		0
Rhinella arenarum	Flexor reflex	R29	2017-11-24	58	0.23			no	250	0	0	0	0	_	_		0
Rhinella arenarum	Superficial nociceptive response	R29	2017-11-24	58	0.23			no	250	0	0	0	0	_	_		0
Rhinella arenarum	Global	R32	2017-11-24	37	0.21			no	175	0	0	0	0	NA	NA	no	0
Rhinella arenarum	Palpebral reflex	R32	2017-11-24	37	0.21			no	175	0	0	0	0	_	_		0
Rhinella arenarum	Pupillary reflex	R32	2017-11-24	37	0.21			no	175	0	0	0	0	_	_		0
Rhinella arenarum	Motor response	R32	2017-11-24	37	0.21			no	175	0	0	0	0	_	_		0
Rhinella arenarum	Flexor reflex	R32	2017-11-24	37	0.21			no	175	0	0	0	0	_	_		0
Rhinella arenarum	Superficial nociceptive response	R32	2017-11-24	37	0.21			no	175	0	0	0	0	_	_		0
Rhinella arenarum	Global	R34	2017-11-24	33	0.22			no	150	0	0	0	0	NA	NA	no	0
Rhinella arenarum	Palpebral reflex	R34	2017-11-24	33	0.22			no	150	0	0	0	0	_	_		0
Rhinella arenarum	Pupillary reflex	R34	2017-11-24	33	0.22			no	150	0	0	0	0	_	_		0
Rhinella arenarum	Motor response	R34	2017-11-24	33	0.22			no	150	0	0	0	0	_	_		0
Rhinella arenarum	Flexor reflex	R34	2017-11-24	33	0.22			no	150	0	0	0	0	_	_		0
Rhinella arenarum	Superficial nociceptive response	R34	2017-11-24	33	0.22			no	150	0	0	0	0	_	_		0
Rhinella arenarum	Global	R36	2017-11-24	11	0.21			no	50	0	0	0	0	NA	NA	no	0
Rhinella arenarum	Palpebral reflex	R36	2017-11-24	11	0.21			no	50	0	0	0	0	_	_		0
Rhinella arenarum	Pupillary reflex	R36	2017-11-24	11	0.21			no	50	0	0	0	0	_	_		0
Rhinella arenarum	Motor response	R36	2017-11-24	11	0.21			no	50	0	0	0	0	_	_		0
Rhinella arenarum	Flexor reflex	R36	2017-11-24	11	0.21			no	50	0	0	0	0	_	_		0
Rhinella arenarum	Superficial nociceptive response	R36	2017-11-24	11	0.21			no	50	0	0	0	0	_	_		0
Rhinella arenarum	Global	R35	2017-11-24	34	0.27			no	125	0	0	0	0	NA	NA	no	0
Rhinella arenarum	Palpebral reflex	R35	2017-11-24	34	0.27			no	125	0	0	0	0	_	_		0
Rhinella arenarum	Pupillary reflex	R35	2017-11-24	34	0.27			no	125	0	0	0	0	_	_		0
Rhinella arenarum	Motor response	R35	2017-11-24	34	0.27			no	125	0	0	0	0	_	_		0
Rhinella arenarum	Flexor reflex	R35	2017-11-24	34	0.27			no	125	0	0	0	0	_	_		0
Rhinella arenarum	Superficial nociceptive response	R35	2017-11-24	34	0.27			no	125	0	0	0	0	_	_		0
Rhinella arenarum	Global	R39	2017-11-29	70	0.24	0.22	0.24	no	290	0	1	1	0	0	0	yes	0
Rhinella arenarum	Palpebral reflex	R39	2017-11-29	70	0.24			no	290	0	1	1	0	0	0		0
Rhinella arenarum	Pupillary reflex	R39	2017-11-29	70	0.24			no	290	0	1	1	0	0	0		0
Rhinella arenarum	Motor response	R39	2017-11-29	70	0.24			no	290	0	1	0	0	0	0		0
Rhinella arenarum	Flexor reflex	R39	2017-11-29	70	0.24			no	290	0	1	0	0	0	0		0
Rhinella arenarum	Superficial nociceptive response	R39	2017-11-29	70	0.24			no	290	0	1	0	0	0	0		0
Rhinella arenarum	Global	R41	2017-11-29	0	0.27	0.3	0.29	yes	0	0	0	0	0	0	0	yes	0
Rhinella arenarum	Palpebral reflex	R41	2017-11-29	0	0.27			yes	0	0	0	0	0	0	0		0
Rhinella arenarum	Pupillary reflex	R41	2017-11-29	0	0.27			yes	0	0	0	0	0	0	0		0
Rhinella arenarum	Motor response	R41	2017-11-29	0	0.27			yes	0	0	0	0	0	0	0		0
Rhinella arenarum	Flexor reflex	R41	2017-11-29	0	0.27			yes	0	0	0	0	0	0	0		0
Rhinella arenarum	Superficial nociceptive response	R41	2017-11-29	0	0.27			yes	0	0	0	0	0	0	0		0
Rhinella arenarum	Global	R45	2017-11-29	57	0.22			no	270	0	0	0	0	NA	NA	no	0
Rhinella arenarum	Palpebral reflex	R45	2017-11-29	57	0.22			no	270	0	0	0	0	_	_		0
Rhinella arenarum	Pupillary reflex	R45	2017-11-29	57	0.22			no	270	0	0	0	0	_	_		0
Rhinella arenarum	Motor response	R45	2017-11-29	57	0.22			no	270	0	0	0	0	_	_		0
Rhinella arenarum	Flexor reflex	R45	2017-11-29	57	0.22			no	270	0	0	0	0	_	_		0
Rhinella arenarum	Superficial nociceptive response	R45	2017-11-29	57	0.22			no	270	0	0	0	0	_	_		0
Rhinella arenarum	Global	R42	2017-11-29	63	0.23			no	275	0	1	0	0	NA	NA	no	0
Rhinella arenarum	Palpebral reflex	R42	2017-11-29	63	0.23			no	275	0	1	0	0	_	_		0
Rhinella arenarum	Pupillary reflex	R42	2017-11-30	63	0.23			no	275	0	1	0	0	_	_		0
Rhinella arenarum	Motor response	R42	2017-12-01	63	0.23			no	275	0	1	0	0	_	_		0
Rhinella arenarum	Flexor reflex	R42	2017-12-02	63	0.23			no	275	0	1	0	0	_	_		0
Rhinella arenarum	Superficial nociceptive response	R42	2017-12-03	63	0.23			no	275	0	0	0	0	_	_		0
Rhinella arenarum	Global	R64	2017-11-29	54	0.25			no	215	0	1	0	0	NA	NA	no	0
Rhinella arenarum	Palpebral reflex	R64	2017-11-29	54	0.25			no	215	0	1	0	0	_	_		0
Rhinella arenarum	Pupillary reflex	R64	2017-11-29	54	0.25			no	215	0	1	0	0	_	_		0
Rhinella arenarum	Motor response	R64	2017-11-29	54	0.25			no	215	0	1	0	0	_	_		0
Rhinella arenarum	Flexor reflex	R64	2017-11-29	54	0.25			no	215	0	1	0	0	_	_		0
Rhinella arenarum	Superficial nociceptive response	R64	2017-11-29	54	0.25			no	215	0	0	0	0	_	_		0
Rhinella arenarum	Global	R46	2017-11-29	57	0.22			no	260	0	1	0	0	NA	NA	no	0
Rhinella arenarum	Palpebral reflex	R46	2017-11-29	57	0.22			no	260	0	1	0	0	_	_		0
Rhinella arenarum	Pupillary reflex	R46	2017-11-29	57	0.22			no	260	0	1	0	0	_	_		0
Rhinella arenarum	Motor response	R46	2017-11-29	57	0.22			no	260	0	1	0	0	_	_		0
Rhinella arenarum	Flexor reflex	R46	2017-11-29	57	0.22			no	260	0	1	0	0	_	_		0
Rhinella arenarum	Superficial nociceptive response	R46	2017-11-29	57	0.22			no	260	0	1	0	0	_	_		0
Rhinella arenarum	Global	R52	2017-11-29	55	0.22			no	250	0	1	1	0	NA	NA	no	0
Rhinella arenarum	Palpebral reflex	R52	2017-11-29	55	0.22			no	250	0	1	1	0	_	_		0
Rhinella arenarum	Pupillary reflex	R52	2017-11-29	55	0.22			no	250	0	1	1	0	_	_		0
Rhinella arenarum	Motor response	R52	2017-11-29	55	0.22			no	250	0	1	1	0	_	_		0
Rhinella arenarum	Flexor reflex	R52	2017-11-29	55	0.22			no	250	0	1	1	0	_	_		0
Rhinella arenarum	Superficial nociceptive response	R52	2017-11-29	55	0.22			no	250	0	1	1	0	_	_		0

## Sheet: SamplingLocations
Date	Species	Location	GeoPosition	Department	Country
October2017	Rhinella arenarum	Shangrilá	34°52'S, 56°0'W	Canelones	Uruguay
October2017	Odontophrynus americanus	El Pinar	34°48'S, 55°54'W	Canelones	Uruguay
October2017	Boana pulchella	Melilla surroundings	34°26'S, 56°23'W	Montevideo	Uruguay
October2017	Linepithema humile	Parque Rodó	34°55'S, 56°10'W	Montevideo	Uruguay
October2017	Linepithema humile	Canelones	34°31'S, 56°16′W	Canelones	Uruguay

## Sheet: Dosis-Resp_10min
Odontophrynus			Rhinella			Boana
Dose	10min estimated		Dose	10min estimated		Dose	10min estimated
300	1		300	0.903652		100	0.111984
0	1.71955e-06		200	0.31825		400	0.998697
100	0.263487		0	0.00115509		250	0.907688
350	1		0	0.00115509		150	0.350119
150	0.993909		100	0.0227068		0	0.00686194
0	1.71955e-06		0	0.00115509		0	0.00686194
250	1		350	0.976766		350	0.994459
200	0.999987		325	0.952054		200	0.697117
400	1		0	0.00115509		0	0.00686194
0	1.71955e-06		225	0.497062		300	0.976748
125	0.884265		250	0.676629		0	0.00686194
50	0.000783714		175	0.180658		50	0.0286716
115	0.691876		150	0.0943217		375	0.997311
80	0.029973		50	0.00515679		325	0.988614
0	1.71955e-06		125	0.0468846		0	0.00686194
145	0.988822		290	0.874181		0	0.00686194
107.5	0.47265		0	0.00115509		275	0.953104
0	1.71955e-06		270	0.792224		0	0.00686194
111	0.579101		275	0.815838		225	0.826305
90	0.0951363		215	0.42268		175	0.52686
			260	0.738532		125	0.206758
			250	0.676629		215	0.780613
						225	0.826305
						215	0.780613

## Sheet: Data_Sankey24h
		Boana
		Control			Dose
		7			17
		Affected	Unaffected	Dead	Affected	Unaffected	Dead
	10min	0	7	0	12	5	0
	60min	0	7	0	5	12	0
	24h	0	7	0	2	14	1
		Rhinella
		Control			Dose
		5			17
		Affected	Unaffected	Dead	Affected	Unaffected	Dead
	10min	0	5	0	9	8	0
	60min	0	5	0	6	11	0
	24h	0	5	0	0	16	1
		Odontophrynus
		Control			Dose
			5			15
		Affected	Unaffected	Dead	Affected	Unaffected	Dead
	10min	0	5	0	10	5	0
	60min	0	5	0	5	10	0
	24h	0	5	0	1	14	0

## Sheet: Suvival14days
Species	ID	control	Dose	Time(day)	Dead	censored		Rhinella arenarum
Rhinella arenarum	R16	no	350	1	1	0		Time(day)	controls	Dose
Rhinella arenarum	R25	no	325	2	1	0		0	100	100
Rhinella arenarum	R4	no	300	15	0	1		1	100	80
Rhinella arenarum	R39	no	290	15	0	1		2	100	60
Rhinella arenarum	R11	no	200	15	0	1		3	100	60
Rhinella arenarum	R7	si	0	15	0	1		4	100	60
Rhinella arenarum	R12	si	0	15	0	1		5	100	60
Rhinella arenarum	R21	si	0	15	0	1		6	100	60
Rhinella arenarum	R27	si	0	15	0	1		7	100	60
Rhinella arenarum	R41	si	0	15	0	1		8	100	60
								9	100	60
								10	100	60
								11	100	60
								12	100	60
								13	100	60
								14	100	60
Boana pulchella	B34	no	375	1	1	0		Boana pulchella
Boana pulchella	B27	no	325	2	1	0		0	100	100
Boana pulchella	B24	no	300	3	1	0		1	100	80
Boana pulchella	B23	no	275	4	1	0		2	100	60
Boana pulchella	B14	no	250	15	0	1		3	100	40
Boana pulchella	B25	si	0	15	0	1		4	100	20
Boana pulchella	B18	si	0	15	0	1		5	100	20
Boana pulchella	B5	si	0	15	0	1		6	100	20
Boana pulchella	B7	si	0	15	0	1		7	100	20
Boana pulchella	B10	si	0	15	0	1		8	100	20
								9	100	20
								10	100	20
								11	100	20
								12	100	20
								13	100	20
								14	100	20
Odontophrinus americanus	O37	no	400	15	0	1		Odontophrynus americanus
Odontophrinus americanus	O39	no	350	15	0	1		0	100	100
Odontophrinus americanus	O34	no	300	15	0	1		1	100	100
Odontophrinus americanus	O35	no	250	15	0	1		2	100	100
Odontophrinus americanus	O47	no	145	15	0	1		3	100	100
Odontophrinus americanus	O36	si	0	15	0	1		4	100	100
Odontophrinus americanus	O29	si	0	15	0	1		5	100	100
Odontophrinus americanus	O38	si	0	15	0	1		6	100	100
Odontophrinus americanus	O56	si	0	15	0	1		7	100	100
Odontophrinus americanus	O48	si	0	15	0	1		8	100	100
								9	100	100
								10	100	100
								11	100	100
								12	100	100
								13	100	100
								14	100	100

## Sheet: Growth14days
ID	Dose	0days	7days	14days	Growth7d%	Growth14d%	Growth %			media	SD	n	SE
O29	control	0.84	0.77	0.81	-8.33333	5.19481	-3.57143		Control	11.5607	24.8204	5	11.1
O36	control	0.87	0.84	0.81	-3.44828	-3.57143	-6.89655		Treatment	-4.43052	11.439	5	5.11566
O38	control	1.28	1.22	1.24	-4.6875	1.63934	-3.125
O48	control	0.61	0.67	0.73	9.83607	8.95522	19.6721
O56	control	0.87	NA	1.32	NA	NA	51.7241
O34	tratamiento	0.86	0.9	0.76	4.65116	-15.5556	-11.6279
O35	tratamiento	0.92	0.96	1.03	4.34783	7.29167	11.9565
O37	tratamiento	0.91	0.83	0.83	-8.79121	0	-8.79121
O39	tratamiento	0.82	0.83	0.84	1.21951	1.20482	2.43902
O47	tratamiento	1.24	NA	1.04	NA	NA	-16.129
										media	SD	n	SE
R41	control	0.27	0.3	0.29			7.40741		Control	3.31481	5.28524	5	2.36363
R7	control	0.24	0.24	0.23			-4.16667		Treatment	-9.44444	10.0462	3	5.80017
R12	control	0.24	0.23	0.26			8.33333
R21	control	0.21	0.25	0.21			0
R27	control	0.2	0.26	0.21			5
R39	tratamiento	0.24	0.22	0.24			0
R4	tratamiento	0.24	0.23	0.22			-8.33333
R11	tratamiento	0.25	0.22	0.2			-20
										media	SD	n	SE
B18	control	0.38	0.4	0.53			39.4737		Control	39.4017	20.5269	5	9.17992
B25	control	0.37	0.46	0.51			37.8378		Treatment	11.3636		1
B5	control	0.34	0.39	0.47			38.2353
B7	control	0.33	0.47	0.56			69.697
B10	control	0.34	0.34	0.38			11.7647
B14	tratamiento	0.44	0.37	0.49			11.3636
